# Supplementary material for: Towards a metagenomic understanding on enhanced biomethane production from waste activated sludge after pH 10 pretreatment
Source: Biotechnol Biofuels. 2013 Mar 19;6:38. doi: 10.1186/1754-6834-6-38 (PMC3607842; doi:10.1186/1754-6834-6-38)
Supplement: Additional file 2 — Methanogenesis gene identifications in pyrosequencing meta-datasets UP30, UP40, P30 using KO and SEED reference database. Genes related to methanogenesis were identified by comparing the pyrosequence meta-datasets UP30, UP40 and P30 with KO and SEED database. Negative identifications were indicated as ‘-’. [file 1754-6834-6-38-S2.xlsx]

## Sheet: Sheet1
			Abundance
Gene name	Locus	KO Identity	UP30	UP40	P30	Combined Methanosaeta bin
Acetate kinase [EC:2.7.2.1]	ackA	K00925	12	17	40	-
Acetyle-CoA synthetase [EC:6.2.1.1]	acs	K01895	71	86	120	19
CO dehydrogenase/acetyl-CoA synthase [EC:1.2.99.2] subunit α	cdhA	K00192	6	11	8
subunit β	cdhC	K00193	5	10	4
subunit γ	cdhD	K00197	8	8	15
subunit δ	cdhE	K00194	3	7	11
subunit ϵ	cdhB	K00195	-	1	3
Coenzyme F420-dependent N5,N10-methenyltetrahydromethanopterin reductase [EC: 1.5.99.11]	mer	K00320	11	8	8
Formylmethanofuran dehydrogenase [EC:1.2.99.5] subunit A	fmdA	K00200	-	14	1
subunit B	fmdB	K00201	6	12	11
subunit C	fmdC	K00202	-	-	6
subunit D	fmdD	K00203	-	-	-
subunit E	fmdE	K00204	-	-	-
subunit F	fmdF	K00205	13	10	10
subunit G	fmdG	K00206	-	-	-
subunit H	fmdH	K00207	-	-	1
Formylmethanofuran-tetrahydromethanopterin formyltransferase [EC:2.3.1.101]	ftr	K00672	9	6	6
F420-dependent methylenetetrahydromethanopterin dehydrogenase [EC:1.5.99.9]	mtd	K00319	-	6	7
Heterodisulfide reductase [EC:1.8.98.1] subunit A	hdrA	K03388	69	102	64
subunit B	hdrB	K03389	-	16	-
subunit C	hdrC	K03390	4	-	-
subunit D	hdrD	K08264	6	6	-
subunit E	hdrE	K08265	3	-	2
H2-forming N5,N10-methylene-tetrahydromethanopterin cyclohydrolase [EC:1.12.98.2]	hmd	K13942	1	-	-
Inorganic pyrophophatase [EC:3.6.1.1]	ppa	K01507	70	93	113	4
Methyl coenzyme M reductase [2.8.4.1] subunit α	mcrA	K00399	7	7	9
subunit β	mcrB	K00401	9	15	2
protein C	mcrC	K03421	6	1	5
protein D	mcrD	K03422	-	1	-
subunit γ	mcrG	K00402	6	8	3
N5,N10-methenyltetrahydromethanopterin cyclohydrolase [EC3.5.4.27]	mch	K01499	6	-	4
N5-methyltetrahydromethanopterin-coenzyme M methyltransferase [EC:2.1.1.86] subunit A	mtrA	K00577	2	15	2
subunit B	mtrB	K00578	-	4	1
subunit C	mtrC	K00579	-	4	3
subunit D	mtrD	K00580	-	-	1
subunit E	mtrE	K00581	4	-	-
subunit F	mtrF	K00582	1	-	-
subunit G	mtrG	K00583	-	1	-
subunit H	mtrH	K00584	-	11	10
Phosphate acetyltransferase [EC:2.3.1.8]	pta	K00625	-	12	17	-
