# Supplementary material for: Towards a metagenomic understanding on enhanced biomethane production from waste activated sludge after pH 10 pretreatment
Source: Biotechnol Biofuels. 2013 Mar 19;6:38. doi: 10.1186/1754-6834-6-38 (PMC3607842; doi:10.1186/1754-6834-6-38)
Supplement: Additional file 4 — Properties of WAS and AGS after settling. Description of data: All values are expressed in mg/L except pH. The data are the averages and their standard deviations in duplicate tests. [file 1754-6834-6-38-S4.xlsx]

## Sheet: Sheet1
Properties after settling	WAS	AGS
pH	6.8±0.1	7.0±0.1
TSS (total suspended solids)	17508±770	29165±1254
VSS (volatile suspended solids )	13815±552	22309±669
SCOD (soluble chemical oxygen demand)	62±1.2	76±1.1
Total carbohydrate (as COD )	3162±107	4067±146
Total protein (as COD)	9956±398	12906±477
Lipid and oil (as COD )	159±3	199±6
Soluble carbohydrate (as COD )	4.5±0.1	6.3±0.1
Soluble protein (as COD )	22±1	31±1
Soluble phosphate (PO43--P)	45.2±1.3	60.3±1.5
Ammonium nitrogen (NH3-N)	17.1±0.5	25.2±1.1
