# Supplementary material for: Towards a metagenomic understanding on enhanced biomethane production from waste activated sludge after pH 10 pretreatment
Source: Biotechnol Biofuels. 2013 Mar 19;6:38. doi: 10.1186/1754-6834-6-38 (PMC3607842; doi:10.1186/1754-6834-6-38)
Supplement: Additional file 5 — Synthetic wastewater composition. Description of data: Chemical characterization of synthetic wastewater. [file 1754-6834-6-38-S5.xlsx]

## Sheet: Sheet1
Components	Concentration (mg/L)
NH4Cl	1000
KH2PO4	500
CaCl2	200
MgCl2•6H2O	200
FeCl3	50
ZnSO4•7H2O	0.5
CuSO4•5H2O	0.5
H3BO3	0.5
(NH4)6Mo7O24•4H2O	0.5
CoCl2•6H2O	0.5
AlCl3•6H2O	0.5
EDTA	4
MnCl2•4H2O	1
NiCl2•6H2O	1
